# Supplementary material for: Mutational Portrait of Lung Adenocarcinoma in Brazilian Patients: Past, Present, and Future of Molecular Profiling in the Clinic
Source: Front Oncol. 2020 Jul 2;10:1068. doi: 10.3389/fonc.2020.01068 (PMC7343968; doi:10.3389/fonc.2020.01068)
Supplement: Supplementary file 1 [file Data_Sheet_1.XLSX]

## Sheet: EGFR Tumor Tests
Case number	Method	EGFR_mut	Inconclusivo	Exon	Mutation group	Protein alteration
1	Sanger	No	No	-	-	-
2	Sanger	No	No	-	-	-
3	Sanger	No	No	-	-	-
4	Sanger	Yes	No	Exon 20	Exon 20 Insertion	A767_V769dup
5	Sanger	No	No	-	-	-
6	Sanger	No	No	-	-	-
7	NGS	Yes	No	Exon 21	L858R	L858R
8	Sanger	No	No	-	-	-
9	NGS	No	No	-	-	-
10	Sanger	No	Yes	-	-	-
11	Sanger	No	No	-	-	-
12	Pyrosequencing	No	No	-	-	-
13	Sanger	No	Yes	-	-	-
14	NGS	No	No	-	-	-
15	Sanger	Yes	No	Exon 19	Exon 19 Deletion	LREA deletion
16	Sanger	Yes	No	Exon 19	Exon 19 Deletion	LREA deletion
17	NGS	Yes	No	Exon 19	Exon 19 Deletion	LREA deletion
18	NGS	Yes	No	Exon 20	Exon 20 Insertion	D770_N771insY
19	Sanger	No	No	-	-	-
20	Sanger	No	No	-	-	-
21	Sanger	Yes	No	Exon 21	L858R	L858R
22	NGS	No	No	-	-	-
23	Sanger	No	No	-	-	-
24	Sanger	No	No	-	-	-
25	Sanger	No	Yes	-	-	-
26	Sanger	No	No	-	-	-
27	Pyrosequencing	No	No	-	-	-
28	NGS	No	No	-	-	-
29	NGS	No	No	-	-	-
30	Sanger	No	No	-	-	-
31	Sanger	Yes	No	Exon 19	Exon 19 Deletion	LREA deletion
32	NGS	Yes	No	Exon 20	Exon 20 Insertion	N771del insSH
33	Sanger	Yes	No	Exon 19	Exon 19 Deletion	LREA deletion
34	NGS	No	No	-	-	-
35	Sanger	No	No	-	-	-
36	Sanger	Yes	No	Exon 19	Exon 19 Deletion	LREA deletion
37	Pyrosequencing	Yes	No	Exon 21	L858R	L858R
38	NGS	No	No	-	-	-
39	NGS	No	No	-	-	-
40	Sanger	No	No	-	-	-
41	Sanger	No	No	-	-	-
42	Sanger	No	No	-	-	-
43	Pyrosequencing	No	No	-	-	-
44	Sanger	No	No	-	-	-
45	Sanger	No	No	-	-	-
46	NGS	Yes	Yes	Exon 21	L858R	L858R
47	Sanger	No	No	-	-	-
48	Sanger	Yes	Yes	Exon 18	Exon 18 SNV	P699S
49	NGS	No	No	-	-	-
50	Sanger	No	No	-	-	-
51	Sanger	No	Yes	-	-	-
52	Sanger	No	No	-	-	-
53	Sanger	Yes	No	Exon 21	L858R	L858R
54	Sanger	No	Yes	-	-	-
55	Sanger	Yes	No	Exon 21	L858R	L858R
56	Sanger	Yes	No	Exon 19	Exon 19 Deletion	LREA deletion
57	Sanger	No	No	-	-	-
58	Sanger	Yes	No	Exon 21	L858R	L858R
59	Sanger	No	No	-	-	-
60	Sanger	Yes	No	Exons 18 + 21	L858R	E709V; L858R
61	Sanger	No	Yes	-	-	-
62	Sanger	Yes	No	Exon 21	L858R	L858R
63	Sanger	No	No	-	-	-
64	Sanger	No	Yes	-	-	-
65	Sanger	No	No	-	-	-
66	Sanger	Yes	No	Exon 21	L858R	L858R
67	Pyrosequencing	No	No	-	-	-
68	NGS	Yes	No	Exon 19	Exon 19 Deletion	LREA deletion
69	NGS	No	No	-	-	-
70	Sanger	No	No	-	-	-
71	Sanger	No	No	-	-	-
72	Sanger	No	No	-	-	-
73	Sanger	No	No	-	-	-
74	Sanger	No	No	-	-	-
75	Sanger	No	No	-	-	-
76	Sanger	No	Yes	-	-	-
77	Sanger	Yes	No	Exon 21	Exon 21 SNV (other than L858R)	N826D
78	Sanger	No	No	-	-	-
79	Sanger	No	No	-	-	-
80	Pyrosequencing	No	No	-	-	-
81	Sanger	Yes	Yes	Exon 19	Exon 19 Deletion	LREA deletion
82	Sanger	Yes	No	Exon 19	Exon 19 SNV	K754R
83	Sanger	Yes	No	Exon 19	Exon 19 Deletion	LREA deletion
84	Sanger	No	No	-	-	-
85	Sanger	Yes	No	Exon 19	Exon 19 Deletion	LREA deletion
86	Sanger	No	No	-	-	-
87	Sanger	No	No	-	-	-
88	Sanger	No	No	-	-	-
89	Sanger	No	No	-	-	-
90	Sanger	No	No	-	-	-
91	Sanger	No	No	-	-	-
92	Sanger	No	No	-	-	-
93	Sanger	No	No	-	-	-
94	Sanger	Yes	No	Exon 19	Exon 19 Deletion	LREA deletion
95	Sanger	No	No	-	-	-
96	Sanger	No	No	-	-	-
97	Sanger	No	No	-	-	-
98	Sanger	Yes	No	Exon 21	L858R	L858R
99	Sanger	Yes	No	Exon 21	L858R	L858R
100	Sanger	No	No	-	-	-
101	Pyrosequencing	No	No	-	-	-
102	Sanger	No	No	-	-	-
103	Sanger	No	No	-	-	-
104	Sanger	No	No	-	-	-
105	Sanger	No	No	-	-	-
106	Sanger	No	No	-	-	-
107	Sanger	No	No	-	-	-
108	Sanger	No	No	-	-	-
109	Sanger	Yes	No	Exon 21	L858R	L858R
110	Sanger	No	No	-	-	-
111	Sanger	Yes	No	Exon 19	Exon 19 Deletion	LREA deletion
112	Sanger	No	Yes	-	-	-
113	Sanger	No	No	-	-	-
114	Sanger	No	No	-	-	-
115	Sanger	Yes	No	Exon 19	Exon 19 Deletion	LREA deletion
116	Sanger	No	No	-	-	-
117	Sanger	No	No	-	-	-
118	Sanger	Yes	No	Exon 20	Exon 20 Insertion	P772_H773dup
119	Sanger	Yes	No	Exon 19	Exon 19 Deletion	LREA deletion
120	Sanger	No	No	-	-	-
121	Sanger	No	No	-	-	-
122	NGS	No	No	-	-	-
123	Sanger	No	No	-	-	-
124	Sanger	No	No	-	-	-
125	Sanger	No	Yes	-	-	-
126	Sanger	No	No	-	-	-
127	Sanger	No	No	-	-	-
128	Sanger	No	Yes	-	-	-
129	Sanger	No	Yes	-	-	-
130	Sanger	No	No	-	-	-
131	Sanger	No	Yes	-	-	-
132	Sanger	Yes	No	Exon 20	Exon 20 Insertion	N771_P772insGC
133	Sanger	Yes	No	Exons 20 + 21	Exon 21 SNV (other than L858R)	Q787R; V802I
134	Sanger	No	No	-	-	-
135	Sanger	Yes	No	Exon 21	L858R	L858R
136	Sanger	No	No	-	-	-
137	Sanger	No	No	-	-	-
138	Sanger	No	No	-	-	-
139	Sanger	Yes	No	Exon 21	L858R	L858R
140	Sanger	No	No	-	-	-
141	Pyrosequencing	No	No	-	-	-
142	Sanger	No	No	-	-	-
143	Sanger	No	No	-	-	-
144	Sanger	No	No	-	-	-
145	Sanger	Yes	No	Exon 19	Exon 19 Deletion	LREA deletion
146	Sanger	No	No	-	-	-
147	Sanger	No	No	-	-	-
148	Sanger	No	No	-	-	-
149	Sanger	No	No	-	-	-
150	Sanger	Yes	No	Exons 18 + 20	Exon 18 SNV	V769M; G719A
151	Sanger	No	No	-	-	-
152	Sanger	No	No	-	-	-
153	NGS	No	No	-	-	-
154	Sanger	No	No	-	-	-
155	Sanger	No	No	-	-	-
156	Sanger	Yes	No	Exon 21	L858R	L858R
157	NGS	Yes	No	Exon 21	L858R	L858R
158	Sanger	No	No	-	-	-
159	Sanger	No	No	-	-	-
160	Sanger	Yes	No	Exon 19	Exon 19 Deletion	LREA deletion
161	Sanger	No	No	-	-	-
162	Sanger	No	No	-	-	-
163	Sanger	No	No	-	-	-
164	NGS	No	No	-	-	-
165	Sanger	Yes	No	Exon 21	L858R	L858R
166	Sanger	No	No	-	-	-
167	Sanger	No	No	-	-	-
168	Sanger	No	No	-	-	-
169	Sanger	No	No	-	-	-
170	Sanger	No	No	-	-	-
171	Sanger	No	Yes	-	-	-
172	Sanger	No	Yes	-	-	-
173	Sanger	Yes	No	Exon 21	L858R	L858R
174	Sanger	No	No	-	-	-
175	Sanger	No	No	-	-	-
176	Sanger	No	Yes	-	-	-
177	NGS	No	No	-	-	-
178	NGS	Yes	No	Exon 21	L858R	L858R
179	Sanger	No	No	-	-	-
180	Sanger	No	No	-	-	-
181	Sanger	No	Yes	-	-	-
182	Sanger	No	No	-	-	-
183	Pyrosequencing	No	No	-	-	-
184	Sanger	No	No	-	-	-
185	Sanger	Yes	No	Exon 20	Exon 20 SNV	S768I
186	Sanger	Yes	No	Exon 20	Exon 20 SNV	A767_V769dup
187	Sanger	No	No	-	-	-
188	Sanger	Yes	No	Exons 19 + 21	L858R	L747S; L858R
189	Sanger	No	No	-	-	-
190	Sanger	No	No	-	-	-
191	Sanger	No	No	-	-	-
192	Sanger	No	No	-	-	-
193	Sanger	Yes	No	Exon 19	Exon 19 Deletion	LREA deletion
194	Sanger	Yes	Yes	Exon 19	Exon 19 Deletion	LREA deletion
195	Sanger	Yes	No	Exon 19	Exon 19 Deletion	LREA deletion
196	Sanger	Yes	No	Exon 18	Exon 18 SNV	G719S
197	Sanger	Yes	No	Exon 21	L858R	L858R
198	Sanger	No	No	-	-	-
199	Sanger	Yes	Yes	Exon 21	Exon 21 SNV (other than L858R)	T854A
200	Sanger	Yes	No	Exon 21	L858R	L858R
201	Sanger	Yes	No	Exon 19	Exon 19 SNV	R748K
202	Sanger	No	No	-	-	-
203	Sanger	No	Yes	-	-	-
204	Pyrosequencing	No	No	-	-	-
205	Sanger	Yes	No	Exon 19	Exon 19 Deletion	LREA deletion
206	Sanger	Yes	No	Exons 18 + 20 + 21	Exon 20 Insertion	S768_D770dup; G719D
207	Sanger	Yes	No	Exon 19	Exon 19 Deletion	Deletion NOS
208	Sanger	No	Yes	-	-	-
209	Sanger	No	No	-	-	-
210	Sanger	No	No	-	-	-
211	Sanger	No	Yes	-	-	-
212	Sanger	Yes	Yes	Exon 21	L858R	L858R
213	Sanger	No	No	-	-	-
214	Sanger	Yes	No	Exon 19	Exon 19 Deletion	LREA deletion
215	Sanger	Yes	No	Exon 19	Exon 19 Deletion	LREA deletion
216	Sanger	No	No	-	-	-
217	NGS	No	Yes	-	-	-
218	Sanger	No	No	-	-	-
219	Sanger	No	Yes	-	-	-
220	Sanger	No	No	-	-	-
221	Sanger	No	No	-	-	-
222	Sanger	No	No	-	-	-
223	Sanger	Yes	No	Exon 19	Exon 19 Deletion	LREA deletion
224	Sanger	No	No	-	-	-
225	Pyrosequencing	No	No	-	-	-
226	Sanger	No	Yes	-	-	-
227	Sanger	No	Yes	-	-	-
228	Sanger	No	No	-	-	-
229	Sanger	No	No	-	-	-
230	Sanger	No	No	-	-	-
231	Sanger	No	Yes	-	-	-
232	Sanger	No	Yes	-	-	-
233	Sanger	No	No	-	-	-
234	Sanger	No	No	-	-	-
235	Sanger	No	No	-	-	-
236	Sanger	No	Yes	-	-	-
237	Sanger	No	No	-	-	-
238	Sanger	No	No	-	-	-
239	Sanger	No	No	-	-	-
240	Sanger	No	No	-	-	-
241	Sanger	No	No	-	-	-
242	Sanger	No	No	-	-	-
243	Sanger	No	No	-	-	-
244	Sanger	No	No	-	-	-
245	Sanger	Yes	No	Exon 21	L858R	L858R
246	Sanger	No	No	-	-	-
247	Sanger	No	No	-	-	-
248	Sanger	No	No	-	-	-
249	Sanger	No	No	-	-	-
250	Sanger	No	Yes	-	-	-
251	Sanger	No	No	-	-	-
252	Sanger	No	No	-	-	-
253	Sanger	No	No	-	-	-
254	Sanger	No	No	-	-	-
255	Sanger	No	No	-	-	-
256	Sanger	Yes	No	Exon 19	Exon 19 Deletion	LREA deletion
257	Sanger	No	No	-	-	-
258	Pyrosequencing	No	Yes	-	-	-
259	Sanger	No	No	-	-	-
260	Sanger	No	Yes	-	-	-
261	Sanger	No	No	-	-	-
262	Sanger	No	No	-	-	-
263	Sanger	No	No	-	-	-
264	Sanger	No	No	-	-	-
265	Sanger	No	Yes	-	-	-
266	Sanger	No	No	-	-	-
267	Sanger	No	No	-	-	-
268	NGS	Yes	No	Exons 18 + 20	Exon 18 SNV	S768I; G719C
269	Sanger	No	Yes	-	-	-
270	Sanger	Yes	No	Exon 21	L858R	L858R
271	Sanger	No	No	-	-	-
272	Sanger	No	No	-	-	-
273	Sanger	No	No	-	-	-
274	Sanger	No	No	-	-	-
275	Sanger	No	Yes	-	-	-
276	Sanger	No	Yes	-	-	-
277	Sanger	Yes	Yes	Exon 21	L858R	L858R
278	Sanger	Yes	No	Exons 18 + 21	L858R	E709K; L858R
279	Sanger	No	No	-	-	-
280	Sanger	No	No	-	-	-
281	Sanger	Yes	Yes	Exon 21	L858R	L858R
282	Sanger	No	Yes	-	-	-
283	Sanger	No	No	-	-	-
284	Sanger	No	No	-	-	-
285	Sanger	Yes	No	Exon 19	Exon 19 Deletion	LREA deletion
286	Sanger	No	No	-	-	-
287	Sanger	Yes	No	Exon 19	Exon 19 Deletion	LREA deletion
288	Sanger	Yes	No	Exon 21	L858R	L858R
289	Sanger	No	No	-	-	-
290	Sanger	No	No	-	-	-
291	Sanger	No	Yes	-	-	-
292	Sanger	Yes	No	Exon 21	L858R	L858R
293	Sanger	Yes	No	Exon 19	Exon 19 Deletion	LREA deletion
294	Sanger	Yes	No	Exon 19	Exon 19 Deletion	LREA deletion
295	Sanger	No	No	-	-	-
296	Sanger	No	No	-	-	-
297	Sanger	Yes	No	Exon 21	L858R	L858R
298	Sanger	No	No	-	-	-
299	Sanger	No	No	-	-	-
300	NGS	No	No	-	-	-
301	Sanger	No	No	-	-	-
302	Sanger	No	No	-	-	-
303	Pyrosequencing	Yes	No	Exon 20	Exon 20 SNV	S768I
304	Sanger	No	No	-	-	-
305	Sanger	Yes	No	Exon 19	Exon 19 Deletion	LREA deletion
306	Sanger	No	No	-	-	-
307	Sanger	No	Yes	-	-	-
308	Sanger	No	No	-	-	-
309	Sanger	No	No	-	-	-
310	Sanger	Yes	No	Exon 19	Exon 19 Deletion	LREA deletion
311	Sanger	No	No	-	-	-
312	Sanger	No	No	-	-	-
313	Sanger	No	Yes	-	-	-
314	Sanger	No	Yes	-	-	-
315	Pyrosequencing	No	No	-	-	-
316	Sanger	Yes	No	Exon 19	Exon 19 Deletion	LREA deletion
317	Sanger	Yes	No	Exon 19	Exon 19 Deletion	LREA deletion
318	Sanger	No	No	-	-	-
319	Sanger	No	No	-	-	-
320	Sanger	No	No	-	-	-
321	Sanger	No	No	-	-	-
322	Sanger	No	No	-	-	-
323	Sanger	No	No	-	-	-
324	Sanger	No	No	-	-	-
325	Sanger	No	No	-	-	-
326	Pyrosequencing	Yes	No	Exon 21	Exon 21 SNV (other than L858R)	L861Q
327	Sanger	No	No	-	-	-
328	Sanger	No	No	-	-	-
329	NGS	Yes	No	Exon 19	Exon 19 Deletion	Deletion NOS
330	Sanger	No	No	-	-	-
331	Sanger	No	No	-	-	-
332	Sanger	No	No	-	-	-
333	Sanger	No	No	-	-	-
334	Sanger	No	No	-	-	-
335	Sanger	No	No	-	-	-
336	Sanger	No	No	-	-	-
337	Sanger	No	No	-	-	-
338	Sanger	No	No	-	-	-
339	Sanger	No	No	-	-	-
340	Sanger	No	No	-	-	-
341	Sanger	No	No	-	-	-
342	Sanger	No	No	-	-	-
343	Pyrosequencing	No	No	-	-	-
344	Sanger	No	No	-	-	-
345	Sanger	No	No	-	-	-
346	Sanger	No	No	-	-	-
347	Sanger	No	Yes	-	-	-
348	Pyrosequencing	No	No	-	-	-
349	Sanger	Yes	No	Exon 19	Exon 19 Deletion	LREA deletion
350	NGS	No	No	-	-	-
351	Pyrosequencing	Yes	No	Exon 19	Exon 19 Deletion	LREA deletion
352	Sanger	No	No	-	-	-
353	Sanger	No	No	-	-	-
354	Sanger	No	No	-	-	-
355	Sanger	No	No	-	-	-
356	Sanger	Yes	No	Exon 21	L858R	L858R
357	Sanger	No	Yes	-	-	-
358	Sanger	No	No	-	-	-
359	Sanger	No	No	-	-	-
360	Sanger	No	No	-	-	-
361	NGS	Yes	No	Exon 21	L858R	L858R
362	Sanger	No	No	-	-	-
363	Sanger	No	No	-	-	-
364	NGS	No	No	-	-	-
365	Sanger	No	No	-	-	-
366	Pyrosequencing	No	No	-	-	-
367	Sanger	Yes	No	Exon 21	L858R	L858R
368	Pyrosequencing	Yes	No	Exon 19	Exon 19 Deletion	LREA deletion
369	Sanger	No	No	-	-	-
370	Sanger	Yes	No	Exon 18	Exon 18 SNV	G719 + E709A
371	Sanger	Yes	No	Exon 18	Exon 18 SNV	E709_T710 del ins D + L703V
372	Sanger	No	No	-	-	-
373	Sanger	No	No	-	-	-
374	Sanger	No	No	-	-	-
375	Sanger	No	No	-	-	-
376	Sanger	No	No	-	-	-
377	Sanger	No	No	-	-	-
378	Sanger	No	Yes	-	-	-
379	Sanger	No	Yes	-	-	-
380	Sanger	No	Yes	-	-	-
381	Sanger	No	No	-	-	-
382	Sanger	No	No	-	-	-
383	Pyrosequencing	No	No	-	-	-
384	Pyrosequencing	No	No	-	-	-
385	Pyrosequencing	No	No	-	-	-
386	Sanger	No	No	-	-	-
387	Sanger	No	Yes	-	-	-
388	Pyrosequencing	No	No	-	-	-
389	Sanger	No	No	-	-	-
390	Pyrosequencing	Yes	No	Exon 21	L858R	L858R
391	Sanger	No	Yes	-	-	-
392	Sanger	No	No	-	-	-
393	Pyrosequencing	No	No	-	-	-
394	Pyrosequencing	No	No	-	-	-
395	NGS	No	No	-	-	-
396	Sanger	No	Yes	-	-	-
397	Pyrosequencing	No	No	-	-	-
398	Pyrosequencing	No	No	-	-	-
399	NGS	No	No	-	-	-
400	Pyrosequencing	No	No	-	-	-
401	Pyrosequencing	Yes	No	Exon 21	L858R	L858R
402	Pyrosequencing	Yes	No	Exon 19	Exon 19 Deletion	LREA deletion
403	Sanger	No	Yes	-	-	-
404	Pyrosequencing	No	No	-	-	-
405	Sanger	No	Yes	-	-	-
406	NGS	No	No	-	-	-
407	Pyrosequencing	No	No	-	-	-
408	Pyrosequencing	No	No	-	-	-
409	Pyrosequencing	No	No	-	-	-
410	Sanger	No	Yes	-	-	-
411	Sanger	No	Yes	-	-	-
412	Pyrosequencing	No	No	-	-	-
413	Pyrosequencing	No	No	-	-	-
414	NGS	No	No	-	-	-
415	Pyrosequencing	Yes	No	Exon 19	Exon 19 Deletion	LREA deletion
416	Pyrosequencing	Yes	No	Exon 19	Exon 19 Deletion	LREA deletion
417	Pyrosequencing	No	No	-	-	-
418	Pyrosequencing	No	No	-	-	-
419	Pyrosequencing	No	No	-	-	-
420	Pyrosequencing	No	No	-	-	-
421	Sanger	No	Yes	-	-	-
422	Sanger	Yes	Yes	Exon 19	Exon 19 Deletion	LREA deletion
423	Pyrosequencing	No	No	-	-	-
424	Pyrosequencing	No	No	-	-	-
425	Sanger	No	Yes	-	-	-
426	Pyrosequencing	Yes	No	Exon 19	Exon 19 Deletion	LREA deletion
427	Pyrosequencing	Yes	No	Exon 21	L858R	L858R
428	Pyrosequencing	No	No	-	-	-
429	Pyrosequencing	No	No	-	-	-
430	NGS	No	No	-	-	-
431	Pyrosequencing	Yes	No	Exon 21	L858R	L858R
432	Pyrosequencing	Yes	No	Exon 21	L858R	L858R
433	Pyrosequencing	No	No	-	-	-
434	NGS	No	No	-	-	-
435	Pyrosequencing	Yes	No	Exon 19	Exon 19 Deletion	LREA deletion
436	Pyrosequencing	No	No	-	-	-
437	Pyrosequencing	No	No	-	-	-
438	Pyrosequencing	Yes	No	Exon 19	Exon 19 Deletion	LREA deletion
439	Pyrosequencing	No	No	-	-	-
440	Pyrosequencing	No	No	-	-	-
441	Pyrosequencing	Yes	No	Exon 19	Exon 19 Deletion	LREA deletion
442	Pyrosequencing	Yes	No	Exon 19	Exon 19 Deletion	LREA deletion
443	Pyrosequencing	No	Yes	-	-	-
444	Pyrosequencing	Yes	No	Exon 19	Exon 19 Deletion	LREA deletion
445	NGS	No	No	-	-	-
446	Pyrosequencing	No	No	-	-	-
447	Pyrosequencing	No	No	-	-	-
448	Pyrosequencing	Yes	No	Exon 19	Exon 19 Deletion	LREA deletion
449	Pyrosequencing	No	No	-	-	-
450	Pyrosequencing	No	No	-	-	-
451	Pyrosequencing	Yes	No	Exon 21	L858R	L858R
452	NGS	Yes	No	Exon 21	Exon 21 SNV (other than L858R)	P848L; E866K
453	Pyrosequencing	No	No	-	-	-
454	Pyrosequencing	No	No	-	-	-
455	Pyrosequencing	No	No	-	-	-
456	NGS	Yes	No	Exon 19	Exon 19 Deletion	LREA deletion
457	Pyrosequencing	Yes	No	Exon 19	Exon 19 Deletion	LREA deletion
458	NGS	No	No	-	-	-
459	Pyrosequencing	No	No	-	-	-
460	Pyrosequencing	No	No	-	-	-
461	Pyrosequencing	Yes	No	Exon 19	Exon 19 Deletion	LREA deletion
462	NGS	Yes	No	Exon 19	Exon 19 Deletion	LREA deletion
463	NGS	Yes	No	Exons 18 + 21	L858R	L707F; L858R
464	NGS	No	No	-	-	-
465	NGS	No	No	-	-	-
466	Pyrosequencing	No	No	-	-	-
467	Pyrosequencing	No	No	-	-	-
468	Pyrosequencing	No	No	-	-	-
469	NGS	No	No	-	-	-
470	Pyrosequencing	No	No	-	-	-
471	Pyrosequencing	No	No	-	-	-
472	NGS	No	No	-	-	-
473	NGS	No	No	-	-	-
474	NGS	No	No	-	-	-
475	Pyrosequencing	No	Yes	-	-	-
476	Pyrosequencing	No	No	-	-	-
477	NGS	Yes	No	Exon 21	Exon 21 SNV (other than L858R)	L861Q
478	Pyrosequencing	Yes	No	Exons 18 + 20	Exon 18 SNV	S768I; G719S
479	NGS	No	No	-	-	-
480	Pyrosequencing	No	No	-	-	-
481	Pyrosequencing	No	No	-	-	-
482	Pyrosequencing	No	No	-	-	-
483	NGS	No	No	-	-	-
484	NGS	No	No	-	-	-
485	NGS	Yes	No	Exon 19	Exon 19 Deletion	LREA deletion
486	Pyrosequencing	No	No	-	-	-
487	Pyrosequencing	No	No	-	-	-
488	Pyrosequencing	No	No	-	-	-
489	NGS	No	No	-	-	-
490	NGS	No	No	-	-	-
491	Pyrosequencing	No	No	-	-	-
492	Pyrosequencing	No	No	-	-	-
493	NGS	No	No	-	-	-
494	NGS	No	No	-	-	-
495	NGS	No	No	-	-	-
496	Pyrosequencing	No	Yes	-	-	-
497	Pyrosequencing	Yes	No	Exon 19	Exon 19 Deletion	LREA deletion
498	Pyrosequencing	No	No	-	-	-
499	NGS	No	No	-	-	-
500	NGS	No	Yes	-	-	-
501	NGS	No	No	-	-	-
502	NGS	Yes	No	Exon 18	Exon 18 SNV	G719S
503	NGS	Yes	No	Exon 19	Exon 19 Deletion	LREA deletion
504	NGS	Yes	No	Exon 21	L858R	L858R
505	NGS	No	No	-	-	-
506	NGS	Yes	No	Exon 21	L858R	L858R
507	NGS	No	No	-	-	-
508	NGS	No	No	-	-	-
509	NGS	Yes	No	Exon 19	Exon 19 Deletion	LREA deletion
510	NGS	No	No	-	-	-
511	NGS	Yes	No	Exon 21	L858R	L858R
512	NGS	Yes	No	Exon 18	Exon 18 SNV	G719S
513	NGS	No	No	-	-	-
514	Pyrosequencing	Yes	No	Exon 19	Exon 19 Deletion	LREA deletion
515	NGS	No	No	-	-	-
516	NGS	Yes	No	Exon 21	L858R	L858R
517	Pyrosequencing	Yes	No	Exon 19	Exon 19 Deletion	LREA deletion
518	NGS	No	No	-	-	-
519	NGS	No	No	-	-	-
520	NGS	No	No	-	-	-
521	Pyrosequencing	No	No	-	-	-
522	NGS	Yes	No	Exon 19	Exon 19 Deletion	LREA deletion
523	NGS	Yes	No	Exon 18	Exon 18 SNV	G719S + G719A
524	NGS	Yes	No	Exon 21	L858R	L858R
525	Pyrosequencing	No	No	-	-	-
526	NGS	Yes	No	Exon 21	L858R	L858R
527	NGS	No	No	-	-	-
528	NGS	No	No	-	-	-
529	NGS	No	No	-	-	-
530	NGS	No	No	-	-	-
531	NGS	No	No	-	-	-
532	NGS	No	No	-	-	-
533	NGS	No	No	-	-	-
534	NGS	No	No	-	-	-
535	NGS	No	No	-	-	-
536	NGS	No	No	-	-	-
537	NGS	Yes	No	Exon 21	L858R	L858R
538	NGS	No	No	-	-	-
539	NGS	No	No	-	-	-
540	NGS	No	No	-	-	-
541	NGS	Yes	No	Exon 20	Exon 20 Insertion	A767_V769dup
542	NGS	No	No	-	-	-
543	NGS	No	No	-	-	-
544	NGS	Yes	No	Exon 21	L858R	L858R
545	NGS	No	No	-	-	-
546	NGS	No	No	-	-	-
547	NGS	No	No	-	-	-
548	NGS	No	No	-	-	-
549	NGS	No	No	-	-	-
550	NGS	No	No	-	-	-
551	NGS	Yes	No	Exon 19	Exon 19 Deletion	LREA deletion
552	NGS	No	No	-	-	-
553	NGS	Yes	No	Exon 21	L858R	L858R
554	NGS	Yes	No	Exon 21	L858R	L858R
555	NGS	Yes	No	Exon 21	L858R	L858R
556	NGS	No	No	-	-	-
557	NGS	No	No	-	-	-
558	NGS	Yes	No	Exon 21	Exon 21 SNV (other than L858R)	L861Q
559	NGS	No	No	-	-	-
560	NGS	No	No	-	-	-
561	NGS	No	No	-	-	-
562	NGS	No	No	-	-	-
563	NGS	No	No	-	-	-
564	NGS	Yes	No	Exon 21	L858R	L858R
565	NGS	No	No	-	-	-
566	NGS	No	No	-	-	-
567	NGS	No	No	-	-	-
568	NGS	Yes	No	Exon 21	L858R	L858R
569	NGS	No	No	-	-	-
570	NGS	No	No	-	-	-
571	NGS	No	No	-	-	-
572	NGS	Yes	No	Exon 19	Exon 19 Deletion	LREA deletion
573	NGS	No	No	-	-	-
574	NGS	No	No	-	-	-
575	NGS	Yes	No	Exon 19	Exon 19 Deletion	LREA deletion
576	NGS	No	No	-	-	-
577	NGS	Yes	No	Exon 21	L858R	L858R
578	NGS	No	No	-	-	-
579	NGS	Yes	No	Exon 18	Exon 18 SNV	G719A
580	NGS	No	No	-	-	-
581	NGS	No	No	-	-	-
582	NGS	No	No	-	-	-
583	NGS	No	No	-	-	-
584	NGS	Yes	No	Exon 19	Exon 19 Deletion	LREA deletion
585	NGS	No	No	-	-	-
586	NGS	No	No	-	-	-
587	NGS	No	No	-	-	-
588	NGS	No	No	-	-	-
589	NGS	No	No	-	-	-
590	NGS	Yes	No	Exon 19	Exon 19 Deletion	Del S752-I759
591	NGS	Yes	No	Exon 19	Exon 19 Deletion	LREA deletion
592	NGS	No	Yes	-	-	-
593	NGS	No	No	-	-	-
594	NGS	No	No	-	-	-
595	NGS	No	No	-	-	-
596	NGS	No	No	-	-	-
597	NGS	No	No	-	-	-
598	NGS	No	No	-	-	-
599	NGS	Yes	No	Exon 18	Exon 18 SNV	S720F
600	NGS	Yes	No	Exon 19	Exon 19 Deletion	LREA deletion
601	NGS	No	No	-	-	-
602	NGS	Yes	No	Exon 19	Exon 19 Deletion	LREA deletion
603	NGS	No	No	-	-	-
604	NGS	No	No	-	-	-
605	NGS	No	No	-	-	-
606	NGS	Yes	No	Exon 21	L858R	L858R
607	NGS	Yes	No	Exon 20	Exon 20 Deletion	I789_L792 del
608	NGS	No	No	-	-	-
609	NGS	No	No	-	-	-
610	NGS	No	No	-	-	-
611	NGS	No	No	-	-	-
612	NGS	Yes	No	Exon 21	L858R	L858R
613	NGS	No	No	-	-	-
614	NGS	No	No	-	-	-
615	NGS	No	No	-	-	-
616	NGS	No	No	-	-	-
617	NGS	No	No	-	-	-
618	NGS	Yes	No	Exon 19	Exon 19 Deletion	LREA deletion
619	NGS	No	No	-	-	-
620	NGS	No	No	-	-	-
621	NGS	No	No	-	-	-
622	NGS	No	No	-	-	-
623	NGS	Yes	No	Exon 19	Exon 19 Deletion	LREA deletion
624	NGS	Yes	No	Exon 21	L858R	L858R
625	NGS	No	No	-	-	-
626	NGS	No	No	-	-	-
627	NGS	Yes	No	Exon 19	Exon 19 Deletion	LREA deletion
628	NGS	No	No	-	-	-
629	NGS	Yes	No	Exon 19	Exon 19 Deletion	LREA deletion
630	NGS	No	No	-	-	-
631	NGS	Yes	No	Exon 19	Exon 19 SNV	E746K
632	NGS	Yes	No	Exon 19	Exon 19 Deletion	LREA deletion
633	NGS	Yes	No	Exon 20	Exon 20 Insertion	H773_V774dup
634	NGS	Yes	No	Exon 19	Exon 19 Deletion	LREA deletion
635	NGS	No	No	-	-	-
636	NGS	Yes	No	Exon 19	Exon 19 Deletion	LREA deletion
637	NGS	Yes	No	Exon 19	Exon 19 Deletion	LREA deletion
638	NGS	No	No	-	-	-
639	NGS	No	No	-	-	-
640	NGS	Yes	No	Exon 21	L858R	L858R
641	NGS	Yes	No	Exon 19	Exon 19 Deletion	LREA deletion
642	NGS	No	No	-	-	-
643	NGS	No	Yes	-	-	-
644	NGS	Yes	No	Exon 19	Exon 19 Deletion	LREA deletion
645	NGS	No	No	-	-	-
646	NGS	No	No	-	-	-
647	NGS	No	No	-	-	-
648	NGS	No	No	-	-	-
649	NGS	Yes	No	Exon 20	Exon 20 Insertion	H773_V774dup
650	NGS	Yes	No	Exon 19	Exon 19 Deletion	LREA deletion
651	NGS	Yes	No	Exon 19	Exon 19 Deletion	LREA deletion
652	NGS	No	No	-	-	-
653	NGS	No	No	-	-	-
654	NGS	No	No	-	-	-
655	NGS	Yes	No	Exon 18	Exon 18 SNV	G719D
656	NGS	No	No	-	-	-
657	NGS	No	No	-	-	-
658	NGS	No	No	-	-	-
659	NGS	No	No	-	-	-
660	NGS	No	No	-	-	-
661	NGS	Yes	No	Exon 19	Exon 19 Deletion	LREA deletion
662	NGS	Yes	No	Exon 19	Exon 19 Deletion	LREA deletion
663	NGS	No	No	-	-	-
664	NGS	No	No	-	-	-
665	NGS	No	No	-	-	-
666	NGS	No	No	-	-	-
667	NGS	No	No	-	-	-
668	NGS	Yes	No	Exon 18	Exon 18 SNV	G719C
669	NGS	No	No	-	-	-
670	NGS	No	No	-	-	-
671	NGS	Yes	No	Exons 19 + 20	T790M (upfront)	LREA deletion; T790M
672	NGS	Yes	No	Exon 19	Exon 19 Deletion	LREA deletion
673	NGS	No	No	-	-	-
674	NGS	No	No	-	-	-
675	NGS	No	No	-	-	-
676	NGS	No	No	-	-	-
677	NGS	No	No	-	-	-
678	NGS	No	No	-	-	-
679	NGS	No	No	-	-	-
680	NGS	No	No	-	-	-
681	NGS	Yes	No	Exon 19	Exon 19 Deletion	LREA deletion
682	NGS	No	No	-	-	-
683	NGS	No	No	-	-	-
684	NGS	No	No	-	-	-
685	NGS	No	No	-	-	-
686	NGS	Yes	No	Exon 21	L858R	L858R
687	NGS	No	No	-	-	-
688	NGS	No	No	-	-	-
689	NGS	No	No	-	-	-
690	NGS	No	No	-	-	-
691	NGS	No	No	-	-	-
692	NGS	No	No	-	-	-
693	NGS	No	No	-	-	-
694	NGS	No	No	-	-	-
695	Sanger	Yes	No	Exon 21	L858R	L858R
696	Sanger	No	No	-	-	-
697	Sanger	No	No	-	-	-
698	Pyrosequencing	No	No	-	-	-
699	NGS	Yes	No	Exon 21	L858R	L858R
700	Sanger	Yes	No	Exon 19	Exon 19 Deletion	LREA deletion
701	Sanger	Yes	No	Exon 19	Exon 19 Insertion	K739-K744dup
702	Pyrosequencing	No	No	-	-	-
703	NGS	No	No	-	-	-
704	Sanger	No	Yes	-	-	-
705	NGS	No	No	-	-	-
706	NGS	No	No	-	-	-
707	NGS	No	No	-	-	-
708	NGS	No	No	-	-	-
709	NGS	No	No	-	-	-
710	NGS	yes	No	Exon 19	Exon 19 Deletion	LREA deletion
711	NGS	No	No	-	-	-
712	NGS	yes	No	Exon 19	Exon 19 Deletion	LREA deletion
713	NGS	yes	No	Exon 19	Exon 19 Deletion	LREA deletion
714	NGS	No	No	-	-	-
715	NGS	No	No	-	-	-
716	NGS	yes	No	Exon 21	L858R	L858R
717	NGS	No	No	-	-	-
718	NGS	No	No	-	-	-
719	NGS	yes	No	Exon 21	L858R	L858R
720	NGS	No	No	-	-	-
721	NGS	No	No	-	-	-
722	NGS	yes	No	Exon 21	L858R	L858R
723	NGS	No	No	-	-	-
724	NGS	No	No	-	-	-
725	NGS	yes	No	Exon 21	L858R	L858R
726	NGS	yes	No	Exon 19	Exon 19 Deletion	LREA deletion
727	NGS	No	No	-	-	-
728	NGS	No	No	-	-	-
729	NGS	No	No	-	-	-
730	NGS	No	No	-	-	-
731	NGS	No	No	-	-	-
732	NGS	yes	No	Exon 21	L858R	L858R
733	NGS	No	No	-	-	-
734	NGS	No	No	-	-	-
735	NGS	No	No	-	-	-
736	NGS	No	No	-	-	-
737	NGS	No	No	-	-	-
738	NGS	No	No	-	-	-
739	NGS	No	No	-	-	-
740	NGS	No	No	-	-	-
741	NGS	yes	No	Exon 21	L858R	L858R
742	NGS	No	No	-	-	-
743	NGS	yes	No	Exon 19	Exon 19 Deletion	LREA deletion
744	NGS	No	No	-	-	-
745	NGS	No	No	-	-	-
746	NGS	No	No	-	-	-
747	NGS	yes	No	Exon 21	Exon 21 SNV (other than L858R)	L861Q
748	NGS	No	No	-	-	-
749	NGS	yes	No	Exon 21	L858R	L858R
750	NGS	No	No	-	-	-
751	NGS	No	No	-	-	-
752	NGS	yes	No	Exons 19 + 20	T790M (no info)	LREA deletion; T790M
753	NGS	No	No	-	-	-
754	NGS	No	No	-	-	-
755	NGS	No	No	-	-	-
756	NGS	yes	No	Exon 21	L858R	L858R
757	NGS	No	No	-	-	-
758	NGS	No	No	-	-	-
759	NGS	yes	No	Exon 19	Exon 19 Deletion	LREA deletion
760	NGS	No	No	-	-	-
761	NGS	No	No	-	-	-
762	NGS	No	No	-	-	-
763	NGS	No	No	-	-	-
764	NGS	No	No	-	-	-
765	NGS	yes	No	Exons 20 + 21	T790M (upfront)	T790M; L858R
766	NGS	No	No	-	-	-
767	NGS	No	No	-	-	-
768	NGS	yes	No	Exon 19	Exon 19 Deletion	LREA deletion
769	NGS	yes	No	Exon 21	Exon 21 SNV (other than L858R)	L861Q
770	NGS	No	No	-	-	-
771	NGS	No	No	-	-	-
772	NGS	No	No	-	-	-
773	NGS	No	No	-	-	-
774	NGS	No	No	-	-	-
775	NGS	No	No	-	-	-
776	NGS	No	No	-	-	-
777	NGS	No	No	-	-	-
778	NGS	No	No	-	-	-
779	NGS	No	No	-	-	-
780	NGS	No	No	-	-	-
781	NGS	yes	No	Exon 21	L858R	L858R
782	NGS	No	No	-	-	-
783	NGS	No	No	-	-	-
784	NGS	No	No	-	-	-
785	NGS	No	No	-	-	-
786	NGS	No	No	-	-	-
787	NGS	No	No	-	-	-
788	NGS	No	No	-	-	-
789	NGS	No	No	-	-	-
790	NGS	yes	No	Exons 19 + 21	Exon 19 SNV	R748I
791	NGS	yes	No	Exon 21	Exon 21 SNV (other than L858R)	L861F
792	NGS	No	No	-	-	-
793	NGS	No	No	-	-	-
794	NGS	No	No	-	-	-
795	NGS	No	No	-	-	-
796	NGS	No	No	-	-	-
797	NGS	No	No	-	-	-
798	NGS	yes	No	Exon 20	Exon 20 Insertion	H773_V774dup
799	NGS	No	No	-	-	-
800	NGS	No	No	-	-	-
801	NGS	No	No	-	-	-
802	NGS	No	No	-	-	-
803	NGS	No	No	-	-	-
804	NGS	yes	No	Exon 21	L858R	L858R
805	NGS	No	No	-	-	-
806	NGS	No	No	-	-	-
807	NGS	No	No	-	-	-
808	NGS	No	No	-	-	-
809	NGS	yes	No	Exon 19	Exon 19 Deletion	LREA deletion
810	NGS	No	No	-	-	-
811	NGS	No	No	-	-	-
812	NGS	yes	No	Exon 21	L858R	L858R
813	NGS	No	No	-	-	-
814	NGS	No	No	-	-	-
815	NGS	yes	No	Exon 19	Exon 19 Deletion	LREA deletion
816	NGS	No	No	-	-	-
817	NGS	yes	No	Exon 21	L858R	L858R
818	NGS	No	No	-	-	-
819	NGS	No	No	-	-	-
820	NGS	No	No	-	-	-
821	NGS	yes	No	Exon 19	Exon 19 Deletion	LREA deletion
822	NGS	yes	No	Exon 19	Exon 19 Deletion	Del S752-I759
823	NGS	No	No	-	-	-
824	NGS	No	No	-	-	-
825	NGS	No	No	-	-	-
826	NGS	No	No	-	-	-
827	NGS	No	No	-	-	-
828	NGS	No	No	-	-	-
829	NGS	No	No	-	-	-
830	NGS	No	No	-	-	-
831	NGS	yes	No	Exon 20	Exon 20 Insertion	A767_V769dup
832	NGS	No	No	-	-	-
833	NGS	No	No	-	-	-
834	NGS	No	No	-	-	-
835	NGS	No	No	-	-	-
836	NGS	No	No	-	-	-
837	NGS	yes	No	Exon 19	Exon 19 Deletion	LREA deletion
838	NGS	No	No	-	-	-
839	NGS	No	No	-	-	-
840	NGS	No	No	-	-	-
841	NGS	yes	No	Exon 21	L858R	L858R
842	NGS	yes	No	Exon 21	L858R	L858R
843	NGS	yes	No	Exons 19 + 20	T790M (no info)	LREA deletion; T790M
844	NGS	No	No	-	-	-
845	NGS	No	No	-	-	-
846	NGS	No	No	-	-	-
847	NGS	No	No	-	-	-
848	NGS	No	No	-	-	-
849	NGS	No	No	-	-	-
850	NGS	No	No	-	-	-
851	NGS	No	No	-	-	-
852	NGS	yes	No	Exon 20	Exon 20 Insertion	A767_V769dup
853	NGS	No	No	-	-	-
854	NGS	No	No	-	-	-
855	NGS	No	No	-	-	-
856	NGS	yes	No	Exon 19	Exon 19 Deletion	LREA deletion
857	NGS	No	No	-	-	-
858	NGS	yes	No	Exon 21	L858R	L858R
859	NGS	No	No	-	-	-
860	NGS	No	No	-	-	-
861	NGS	No	No	-	-	-
862	NGS	yes	No	Exons 18 + 21	Exon 18 SNV	G719S; L861Q
863	NGS	No	No	-	-	-
864	NGS	No	No	-	-	-
865	NGS	yes	No	Exon 19	Exon 19 Deletion	LREA deletion
866	NGS	No	No	-	-	-
867	NGS	yes	No	Exon 19	Exon 19 Deletion	LREA deletion
868	NGS	No	No	-	-	-
869	NGS	yes	No	Exon 20	Exon 20 Insertion	S768_D770dup
870	NGS	No	No	-	-	-
871	NGS	yes	No	Exon 21	Exon 21 SNV (other than L858R)	L861Q
872	NGS	No	No	-	-	-
873	NGS	No	No	-	-	-
874	NGS	No	No	-	-	-
875	NGS	No	No	-	-	-
876	NGS	No	No	-	-	-
877	NGS	No	No	-	-	-
878	NGS	No	No	-	-	-
879	NGS	No	No	-	-	-
880	NGS	No	No	-	-	-
881	NGS	No	No	-	-	-
882	NGS	No	No	-	-	-
883	NGS	No	No	-	-	-
884	NGS	No	No	-	-	-
885	NGS	No	No	-	-	-
886	NGS	No	No	-	-	-
887	NGS	No	No	-	-	-
888	NGS	yes	No	Exon 18	Exon 18 SNV	G719A
889	NGS	No	No	-	-	-
890	NGS	No	No	-	-	-
891	NGS	No	No	-	-	-
892	NGS	No	No	-	-	-
893	NGS	No	No	-	-	-
894	NGS	No	No	-	-	-
895	NGS	yes	No	Exon 21	L858R	L858R
896	NGS	No	No	-	-	-
897	NGS	No	No	-	-	-
898	NGS	No	No	-	-	-
899	NGS	No	No	-	-	-
900	NGS	yes	No	Exon 21	L858R	L858R
901	NGS	No	No	-	-	-
902	NGS	No	No	-	-	-
903	NGS	No	No	-	-	-
904	NGS	No	No	-	-	-
905	NGS	yes	No	Exon 19	Exon 19 Deletion	LREA deletion
906	NGS	No	No	-	-	-
907	NGS	No	No	-	-	-
908	NGS	No	No	-	-	-
909	NGS	yes	No	Exon 19	Exon 19 Deletion	LREA deletion
910	NGS	No	No	-	-	-
911	NGS	No	No	-	-	-
912	NGS	No	No	-	-	-
913	NGS	No	No	-	-	-
914	NGS	yes	No	Exon 21	L858R	L858R
915	NGS	No	No	-	-	-
916	NGS	No	No	-	-	-
917	NGS	No	No	-	-	-
918	NGS	No	No	-	-	-
919	NGS	yes	No	Exon 18	Exon 18 SNV	G719C
920	NGS	No	No	-	-	-
921	NGS	No	No	-	-	-
922	NGS	No	No	-	-	-
923	NGS	No	No	-	-	-
924	NGS	No	No	-	-	-
925	NGS	yes	No	Exon 19	Exon 19 Deletion	LREA deletion
926	NGS	No	No	-	-	-
927	NGS	No	No	-	-	-
928	NGS	No	No	-	-	-
929	NGS	No	No	-	-	-
930	NGS	No	No	-	-	-
931	NGS	No	No	-	-	-
932	NGS	No	No	-	-	-
933	NGS	No	No	-	-	-
934	NGS	No	No	-	-	-
935	NGS	No	No	-	-	-
936	NGS	No	No	-	-	-
937	NGS	No	No	-	-	-
938	NGS	No	No	-	-	-
939	NGS	yes	No	Exon 21	L858R	L858R
940	NGS	yes	No	Exon 19	Exon 19 Deletion	LREA deletion
941	NGS	No	No	-	-	-
942	NGS	yes	No	Exon 21	L858R	L858R
943	NGS	No	No	-	-	-
944	NGS	No	No	-	-	-
945	NGS	No	No	-	-	-
946	NGS	yes	No	Exon 21	L858R	L858R
947	NGS	No	No	-	-	-
948	NGS	No	No	-	-	-
949	NGS	No	No	-	-	-
950	NGS	No	No	-	-	-
951	NGS	No	No	-	-	-
952	NGS	No	No	-	-	-
953	NGS	No	No	-	-	-
954	NGS	yes	No	Exon 19	Exon 19 Deletion	LREA deletion
955	NGS	No	No	-	-	-
956	NGS	No	No	-	-	-
957	NGS	No	No	-	-	-
958	NGS	No	No	-	-	-
959	NGS	yes	No	Exon 21	L858R	L858R
960	NGS	No	No	-	-	-
961	NGS	yes	No	Exon 21	L858R	L858R
962	NGS	No	No	-	-	-
963	NGS	No	No	-	-	-
964	NGS	No	No	-	-	-
965	NGS	No	No	-	-	-
966	NGS	No	No	-	-	-
967	NGS	yes	No	Exon 19	Exon 19 Deletion	LREA deletion
968	NGS	No	No	-	-	-
969	NGS	No	No	-	-	-
970	NGS	No	No	-	-	-
971	NGS	No	No	-	-	-
972	NGS	No	No	-	-	-
973	NGS	No	No	-	-	-
974	NGS	No	No	-	-	-
975	NGS	yes	No	Exon 19	Exon 19 Deletion	LREA deletion
976	NGS	yes	No	Exon 21	L858R	L858R
977	NGS	No	No	-	-	-
978	NGS	No	No	-	-	-
979	NGS	No	No	-	-	-
980	NGS	No	No	-	-	-
981	NGS	No	No	-	-	-
982	NGS	No	No	-	-	-
983	NGS	No	No	-	-	-
984	NGS	No	No	-	-	-
985	NGS	yes	No	Exon 19	Exon 19 Deletion	LREA deletion
986	NGS	No	No	-	-	-
987	NGS	No	No	-	-	-
988	NGS	No	No	-	-	-
989	NGS	No	No	-	-	-
990	NGS	yes	No	Exon 21	L858R	L858R
991	NGS	yes	No	Exon 20	Exon 20 Insertion	S768_D770dup
992	NGS	yes	No	Exon 20	Exon 20 Insertion	A767_V769dup
993	NGS	No	No	-	-	-
994	NGS	yes	No	Exon 19	Exon 19 Deletion	LREA deletion
995	NGS	No	No	-	-	-
996	NGS	No	No	-	-	-
997	NGS	No	No	-	-	-
998	NGS	No	No	-	-	-
999	NGS	No	No	-	-	-
1000	NGS	No	No	-	-	-
1001	NGS	No	No	-	-	-
1002	NGS	No	No	-	-	-
1003	NGS	No	No	-	-	-
1004	NGS	No	No	-	-	-
1005	NGS	No	No	-	-	-
1006	NGS	No	No	-	-	-
1007	NGS	No	No	-	-	-
1008	NGS	No	No	-	-	-
1009	NGS	No	No	-	-	-
1010	NGS	No	No	-	-	-
1011	NGS	No	No	-	-	-
1012	NGS	No	No	-	-	-
1013	NGS	No	No	-	-	-
1014	NGS	No	No	-	-	-
1015	NGS	No	No	-	-	-
1016	NGS	No	No	-	-	-
1017	NGS	No	No	-	-	-
1018	NGS	yes	No	Exon 19	Exon 19 Deletion	LREA deletion
1019	NGS	yes	No	Exon 19	Exon 19 Deletion fs	L747Ffs*14
1020	NGS	No	No	-	-	-
1021	NGS	No	No	-	-	-
1022	NGS	Yes	No	Exon 19	Exon 19 Deletion	LREA deletion
1023	NGS	No	No	-	-	-
1024	NGS	No	No	-	-	-
1025	NGS	No	No	-	-	-
1026	NGS	No	No	-	-	-
1027	NGS	Yes	No	Exon 21	L858R	L858R
1028	NGS	No	No	-	-	-
1029	NGS	No	No	-	-	-
1030	NGS	No	No	-	-	-
1031	NGS	No	No	-	-	-
1032	NGS	No	No	-	-	-
1033	NGS	No	No	-	-	-
1034	NGS	No	No	-	-	-
1035	NGS	No	No	-	-	-
1036	NGS	Yes	No	Exon 21	L858R	L858R
1037	NGS	No	No	-	-	-
1038	NGS	Yes	No	Exon 21	L858R	L858R
1039	NGS	No	No	-	-	-
1040	NGS	No	No	-	-	-
1041	NGS	Yes	No	Exon 21	L858R	L858R
1042	NGS	No	No	-	-	-
1043	NGS	Yes	No	Exon 20	Exon 20 Insertion	D770_N771insGR
1044	NGS	No	Yes	-	-	-
1045	NGS	No	No	-	-	-
1046	NGS	No	No	-	-	-
1047	NGS	No	No	-	-	-
1048	NGS	No	No	-	-	-
1049	NGS	No	No	-	-	-
1050	NGS	No	No	-	-	-
1051	NGS	Yes	No	Exon 19	Exon 19 Deletion	LREA deletion
1052	NGS	No	No	-	-	-
1053	NGS	No	No	-	-	-
1054	NGS	No	Yes	-	-	-
1055	NGS	Yes	No	Exon 21	L858R	L858R
1056	NGS	No	No	-	-	-
1057	NGS	No	No	-	-	-
1058	NGS	No	No	-	-	-
1059	NGS	No	No	-	-	-
1060	NGS	No	No	-	-	-
1061	NGS	No	No	-	-	-
1062	NGS	Yes	No	Exon 21	L858R	L858R
1063	NGS	No	No	-	-	-
1064	NGS	No	No	-	-	-
1065	NGS	No	No	-	-	-
1066	NGS	No	Yes	-	-	-
1067	NGS	No	No	-	-	-
1068	NGS	No	No	-	-	-
1069	NGS	No	No	-	-	-
1070	NGS	No	No	-	-	-
1071	NGS	No	No	-	-	-
1072	NGS	No	No	-	-	-
1073	NGS	No	No	-	-	-
1074	NGS	Yes	No	Exon 19	Exon 19 Deletion	LREA deletion
1075	NGS	Yes	No	Exon 21	L858R	L858R
1076	NGS	Yes	No	Exon 21	L858R	L858R
1077	NGS	No	No	-	-	-
1078	NGS	No	No	-	-	-
1079	NGS	Yes	No	Exon 19	Exon 19 Deletion	Del S752_I759
1080	NGS	No	No	-	-	-
1081	NGS	No	No	-	-	-
1082	NGS	No	No	-	-	-
1083	NGS	No	No	-	-	-
1084	NGS	No	No	-	-	-
1085	NGS	No	No	-	-	-
1086	NGS	No	No	-	-	-
1087	NGS	No	No	-	-	-
1088	NGS	No	No	-	-	-
1089	NGS	No	Yes	-	-	-
1090	NGS	Yes	No	Exon 19	Exon 19 Deletion	LREA deletion
1091	NGS	No	No	-	-	-
1092	NGS	No	No	-	-	-
1093	NGS	Yes	No	Exon 21	L858R	L858R
1094	NGS	Yes	No	Exon 21	L858R	L858R
1095	NGS	Yes	No	Exon 19	Exon 19 Deletion	LREA deletion
1096	NGS	No	No	-	-	-
1097	NGS	Yes	No	Exon 19	Exon 19 Deletion	LREA deletion
1098	NGS	No	No	-	-	-
1099	NGS	No	No	-	-	-
1100	NGS	No	Yes	-	-	-
1101	NGS	No	No	-	-	-
1102	NGS	No	No	-	-	-
1103	NGS	No	No	-	-	-
1104	NGS	No	No	-	-	-
1105	NGS	No	No	-	-	-
1106	NGS	No	No	-	-	-
1107	NGS	No	No	-	-	-
1108	NGS	Yes	No	Exon 19	Exon 19 Deletion	LREA deletion
1109	NGS	Yes	Yes	Exon 19	Exon 19 Deletion	LREA deletion
1110	NGS	Yes	No	Exon 21	L858R	L858R
1111	NGS	No	No	-	-	-
1112	NGS	No	No	-	-	-
1113	NGS	No	No	-	-	-
1114	NGS	Yes	No	Exon 21	L858R	L858R
1115	NGS	No	No	-	-	-
1116	NGS	No	No	-	-	-
1117	NGS	Yes	No	Exon 21	L858R	L858R
1118	NGS	No	No	-	-	-
1119	NGS	No	No	-	-	-
1120	NGS	No	No	-	-	-
1121	NGS	No	No	-	-	-
1122	NGS	No	No	-	-	-
1123	NGS	No	No	-	-	-
1124	NGS	No	No	-	-	-
1125	NGS	No	No	-	-	-
1126	NGS	No	No	-	-	-
1127	NGS	No	No	-	-	-
1128	NGS	No	No	-	-	-
1129	NGS	Yes	No	Exon 21	L858R	L858R
1130	NGS	No	No	-	-	-
1131	NGS	No	No	-	-	-
1132	NGS	No	No	-	-	-
1133	NGS	No	No	-	-	-
1134	NGS	No	No	-	-	-
1135	NGS	No	No	-	-	-
1136	NGS	Yes	No	Exon 21	L858R	L858R
1137	NGS	No	No	-	-	-
1138	NGS	No	Yes	-	-	-
1139	NGS	No	No	-	-	-
1140	NGS	Yes	No	Exon 18	Exon 18 SNV	G719D
1141	NGS	Yes	No	Exon 21	L858R	L858R
1142	NGS	Yes	No	Exon 21	L858R	L858R
1143	NGS	No	No	-	-	-
1144	NGS	No	No	-	-	-
1145	NGS	No	No	-	-	-
1146	NGS	No	Yes	-	-	-
1147	NGS	No	No	-	-	-
1148	NGS	No	No	-	-	-
1149	NGS	Yes	No	Exon 21	L858R	L858R
1150	NGS	No	No	-	-	-
1151	NGS	No	No	-	-	-
1152	NGS	No	No	-	-	-
1153	NGS	Yes	No	Exon 21	L858R	L858R
1154	NGS	No	No	-	-	-
1155	NGS	No	No	-	-	-
1156	NGS	No	No	-	-	-
1157	NGS	No	No	-	-	-
1158	NGS	No	No	-	-	-
1159	NGS	No	No	-	-	-
1160	NGS	Yes	No	Exon 21	L858R	L858R
1161	NGS	Yes	No	Exon 19	Exon 19 Deletion	LREA deletion
1162	NGS	No	No	-	-	-
1163	NGS	No	No	-	-	-
1164	NGS	No	No	-	-	-
1165	NGS	Yes	No	Exon 21	L858R	L858R
1166	NGS	No	No	-	-	-
1167	NGS	No	No	-	-	-
1168	NGS	Yes	No	Exon 20	Exon 20 Insertion	A767_V769dup
1169	NGS	No	No	-	-	-
1170	NGS	No	No	-	-	-
1171	NGS	No	No	-	-	-
1172	NGS	No	No	-	-	-
1173	NGS	No	No	-	-	-
1174	NGS	Yes	No	Exon 19	Exon 19 Deletion	LREA deletion
1175	NGS	Yes	No	Exon 19	Exon 19 Deletion	LREA deletion
1176	NGS	Yes	No	Exons 18 + 20	Exon 18 SNV	S768I; G719C
1177	NGS	No	No	-	-	-
1178	NGS	Yes	No	Exon 20	Exon 20 Insertion	A767_V769dup
1179	NGS	Yes	No	Exon 19	Exon 19 Deletion	LREA deletion
1180	NGS	Yes	yes	Exon 21	L858R	L858R
1181	NGS	No	No	-	-	-
1182	NGS	No	No	-	-	-
1183	NGS	No	No	-	-	-
1184	NGS	No	No	-	-	-
1185	NGS	No	No	-	-	-
1186	NGS	No	No	-	-	-
1187	NGS	No	No	-	-	-
1188	NGS	No	No	-	-	-
1189	NGS	No	No	-	-	-
1190	NGS	No	No	-	-	-
1191	NGS	No	No	-	-	-
1192	NGS	No	No	-	-	-
1193	NGS	Yes	No	Exon 19	Exon 19 Deletion	LREA deletion
1194	NGS	No	No	-	-	-
1195	NGS	No	No	-	-	-
1196	NGS	Yes	No	Exon 21	Exon 21 SNV (other than L858R)	L858Q
1197	NGS	No	No	-	-	-
1198	NGS	No	No	-	-	-
1199	NGS	No	No	-	-	-
1200	NGS	No	No	-	-	-
1201	NGS	No	No	-	-	-
1202	NGS	Yes	No	Exon 21	L858R	L858R
1203	NGS	No	No	-	-	-
1204	NGS	No	No	-	-	-
1205	NGS	No	No	-	-	-
1206	NGS	No	No	-	-	-
1207	NGS	No	No	-	-	-
1208	NGS	No	No	-	-	-
1209	NGS	No	No	-	-	-
1210	NGS	No	No	-	-	-
1211	NGS	No	No	-	-	-
1212	NGS	Yes	No	Exons 19 + 21	L858R	L747V; L858R
1213	NGS	No	No	-	-	-
1214	NGS	No	No	-	-	-
1215	NGS	No	No	-	-	-
1216	NGS	No	No	-	-	-
1217	NGS	Yes	No	Exon 19	Exon 19 Deletion	LREA deletion
1218	NGS	No	No	-	-	-
1219	NGS	No	No	-	-	-
1220	NGS	No	No	-	-	-
1221	NGS	Yes	No	Exon 19	Exon 19 Deletion	LREA deletion
1222	NGS	Yes	No	Exon 19	Exon 19 Deletion	LREA deletion
1223	NGS	No	No	-	-	-
1224	NGS	Yes	No	Exon 19	Exon 19 Deletion	LREA deletion
1225	NGS	Yes	No	Exon 18	Exon 18 SNV	G719A
1226	NGS	No	No	-	-	-
1227	NGS	No	No	-	-	-
1228	NGS	Yes	No	Exon 19	Exon 19 Deletion	LREA deletion
1229	NGS	No	No	-	-	-
1230	NGS	Yes	No	Exon 19	Exon 19 Deletion	LREA deletion
1231	NGS	No	No	-	-	-
1232	NGS	No	No	-	-	-
1233	NGS	Yes	No	Exon 19	Exon 19 Deletion	LREA deletion
1234	NGS	No	No	-	-	-
1235	NGS	No	No	-	-	-
1236	NGS	Yes	No	Exon 19	Exon 19 Deletion	LREA deletion
1237	NGS	Yes	No	Exon 21	L858R	L858R
1238	NGS	No	No	-	-	-
1239	NGS	Yes	No	Exon 21	L858R	L858R
1240	NGS	No	No	-	-	-
1241	NGS	No	No	-	-	-
1242	NGS	No	No	-	-	-
1243	NGS	Yes	No	Exon 21	L858R	L858R
1244	NGS	No	No	-	-	-
1245	NGS	No	No	-	-	-
1246	NGS	No	No	-	-	-
1247	NGS	No	No	-	-	-
1248	NGS	No	No	-	-	-
1249	NGS	No	No	-	-	-
1250	NGS	No	No	-	-	-
1251	NGS	Yes	No	Exon 21	L858R	L858R
1252	NGS	No	No	-	-	-
1253	NGS	No	No	-	-	-
1254	NGS	Yes	No	Exon 21	L858R	L858R
1255	NGS	Yes	No	Exon 21	Exon 21 SNV (other than L858R)	L858Q
1256	NGS	No	No	-	-	-
1257	NGS	No	yes	-	-	-
1258	NGS	No	No	-	-	-
1259	NGS	Yes	No	Exon 18	Exon 18 SNV	G719D
1260	NGS	No	No	-	-	-
1261	NGS	Yes	No	Exon 19	Exon 19 SNV	L747S
1262	NGS	No	No	-	-	-
1263	NGS	Yes	No	Exon 19	Exon 19 Insertion	S768_D770dup
1264	NGS	No	No	-	-	-
1265	NGS	No	No	-	-	-
1266	NGS	Yes	No	Exon 20	Exon 20 Insertion	D770_Asn777insSVD
1267	NGS	No	No	-	-	-
1268	NGS	No	No	-	-	-
1269	NGS	No	No	-	-	-
1270	NGS	No	No	-	-	-
1271	NGS	No	No	-	-	-
1272	NGS	No	No	-	-	-
1273	NGS	No	No	-	-	-
1274	NGS	No	No	-	-	-
1275	NGS	Yes	No	Exon 19	Exon 19 Deletion	LREA deletion
1276	NGS	No	No	-	-	-
1277	NGS	Yes	No	Exon 21	Exon 21 SNV (other than L858R)	L861Q
1278	NGS	No	No	-	-	-
1279	NGS	No	No	-	-	-
1280	NGS	No	No	-	-	-
1281	NGS	No	No	-	-	-
1282	NGS	No	No	-	-	-
1283	NGS	No	No	-	-	-
1284	NGS	No	No	-	-	-
1285	NGS	Yes	No	Exon 20	Exon 20 SNV	E804G
1286	NGS	No	No	-	-	-
1287	NGS	No	No	-	-	-
1288	NGS	No	No	-	-	-
1289	NGS	No	No	-	-	-
1290	NGS	No	No	-	-	-
1291	NGS	No	No	-	-	-
1292	NGS	No	No	-	-	-
1293	NGS	Yes	No	Exon 19	Exon 19 Deletion	LREA deletion
1294	NGS	Yes	No	Exon 20	Exon 20 Insertion	D771delinsGF
1295	NGS	No	No	-	-	-
1296	NGS	Yes	No	Exon 19	Exon 19 Deletion	LREA deletion
1297	NGS	Yes	No	Exon 19	Exon 19 Deletion	LREA deletion
1298	NGS	No	No	-	-	-
1299	NGS	No	No	-	-	-
1300	NGS	Yes	No	Exon 19	Exon 19 Deletion	A750P + LREA deletion
1301	NGS	No	No	-	-	-
1302	NGS	No	No	-	-	-
1303	NGS	No	No	-	-	-
1304	NGS	No	No	-	-	-
1305	NGS	Yes	No	Exon 19	Exon 19 Deletion	LREA deletion
1306	NGS	No	yes	-	-	-
1307	NGS	No	No	-	-	-
1308	NGS	No	No	-	-	-
1309	NGS	No	No	-	-	-
1310	NGS	Yes	No	Exon 19	Exon 19 Deletion	LREA deletion
1311	NGS	yes	No	Exon 21	L858R	L858R
1312	NGS	yes	No	Exon 18	Exon 18 SNV	G719A
1313	NGS	yes	No	Exon 19	Exon 19 Deletion	LREA deletion
1314	NGS	yes	No	Exon 19	Exon 19 Deletion	LREA deletion
1315	NGS	yes	No	Exons 19 + 20	T790M (no info)	LREA deletion; T790M
1316	NGS	yes	No	Exons 20 + 21	T790M (no info)	T790M; L861Q

## Sheet: Panel - Tumor Tests
Case number	Mutation detected	Gene	DNA alteration	Protein alteration	Exon
1	yes	KRAS	c.34G>T	G12C	2
2	yes	KRAS	c.38G>A / c.436G>A	G13D;A146T	2
3	yes	EGFR	c.2240_2254del	L747_P753delinsS	19
4	yes	EGFR	c.2236_2250del15/c.2369C>T	E746_A750del; T790M	19/20
5	yes	KRAS	c.34G>T	G12C	2
6	yes	EGFR	c.2573T>G	L858R	21
7	no	-	-	-	-
8	yes	KRAS	c.34G>T	G12C	2
9	no	-	-	-	-
10	no	-	-	-	-
11	yes	KRAS	c.34G>T	G12C	2
12	no	-	-	-	-
13	yes	KRAS	c.34G>T	G12C	2
14	yes	EGFR	c.2573T>G	L858R	21
15	no	-	-	-	-
16	yes	EGFR	c.2573T>G	L858R	21
17	yes	KRAS	c.34G>T	G12C	2
18	no	-	-	-	-
19	no	-	-	-	-
20	no	-	-	-	-
21	no	-	-	-	-
22	no	-	-	-	-
23	no	-	-	-	-
24	no	-	-	-	-
25	no	-	-	-	-
26	no	-	-	-	-
27	no	-	-	-	-
28	yes	KRAS	c.35G>T	G12V	2
29	yes	KRAS	c.35G>C	G12A	2
30	yes	KRAS	c.34G>T	G12C	2
31	yes	KRAS	c.34G>T	G12C	2
32	yes	KRAS	c.34G>T	G12C	2
33	yes	BRAF	c.1799G>A	V600E	15
34	yes	EGFR	c.2573T>G	L858R	21
35	yes	EGFR	c.2235_2249del	E746_A750del	19
36	no	-	-	-	-
37	yes	KRAS	c.35G>A	G12D	2
38	yes	EGFR	c.2239_2248delinsC	L747_A750delinsP	19
39	yes	EML4 (13)- ALK(20)	-	-	-
40	yes	EGFR	c.2235_2249del	E746_A750del	19
41	no	-	-	-	-
42	yes	EGFR	c.2573T>G	L858R	21
43	yes	KRAS	c.35G>T	G12V	2
44	no	-	-	-	-
45	no	-	-	-	-
46	yes	KRAS	c.34_35delinsTT	G12F	2
47	no	-	-	-	-
48	yes	KRAS	c.182_183delinsTC	Q61L	2
49	yes	EGFR	c.2310_2311insGGACGG	D770_N771insGR	20
50	no	-	-	-	-
51	yes	NRAS	c.181C>A	Q61L	3
52	yes	KRAS	c.183A>C	Q61H	3
53	yes	KRAS	c.35G>T	G12V	2
54	yes/inconclusive	KRAS	c.35G>T	G12V	2
55	no	-	-	-	-
56	yes	KRAS	c.183A>T	Q61H	2
57	yes	KIF5B (15) - RET (12)	-	-	-
58	no	-	-	-	-
59	yes	EGFR	c.2573T>G	L858R	21
60	yes	KRAS	c.183A>C	Q61H	3
61	yes	KRAS	c.436G>A	A146T	2
62	no	-	-	-	-
63	no	-	-	-	-
64	yes	EGFR	c.2236_2250del	E746_A750del	19
65	no	-	-	-	-
66	no	-	-	-	-
67	no	-	-	-	-
68	inconclusive	-	-	-	-
69	no	-	-	-	-
70	no/inconclusive	-	-	-	-
71	no	-	-	-	-
72	no	-	-	-	-
73	yes	KRAS	c.35G>T	G12V	2
74	yes	KRAS	c.34G>T	G12C	2
75	yes	KRAS	c.35G>T	G12V	2
76	yes	EGFR/KRAS	c.2235_2249del/c.34G>T	E746_A750del;G12C	19/2
77	yes	EGFR	c.2236_2250del	E746_A750del	19
78	no	-	-	-	-
79	yes	KRAS	c.34G>T	G12C	2
80	no	-	-	-	-
81	no	-	-	-	-
82	yes	KRAS	c.34G>C	G12A	2
83	yes	BRAF	c.1798_1799delinsAA	V600K	15
84	no	-	-	-	-
85	no	-	-	-	-
86	no	-	-	-	-
87	yes	KRAS	c.35G>T	G12V	2
88	no	-	-	-	-
89	inconclusive	-	-	-	-
90	no	-	-	-	-
91	yes	EGFR	c.2573T>G	L858R	21
92	yes	KRAS	c.35G>A	G12D	2
93	yes	KRAS	c.34G>T	G12C	2
94	no	-	-	-	-
95	no	-	-	-	-
96	no	-	-	-	-
97	no	-	-	-	-
98	yes	EGFR	c.2573T>G	L858R	21
99	no	-	-	-	-
100	no	-	-	-	-
101	yes	EGFR	c.2573T>G	L858R	21
102	yes/inconclusive	KRAS	c.34G>T	G12C	2
103	yes	EGFR	c.2573T>G	L858R	21
104	no	-	-	-	-
105	no	-	-	-	-
106	yes	KRAS	c.38G>A	G13D	2
107	no	-	-	-	-
108	yes	KRAS	c.34G>T	G12C	2
109	yes	EGFR	c.2573T>G	L858R	21
110	yes	EGFR	c.2237_2255delinsT	E746_S752delinsV	19
111	no	-	-	-	-
112	no	-	-	-	-
113	no	-	-	-	-
114	yes	EGFR/KRAS	c.2573T>G/c.35G>A	L858R;G12C	21/2
115	yes	KRAS	c.34G>T	G12C	2
116	no	-	-	-	-
117	no	-	-	-	-
118	yes	KRAS	c.35G>T	G12V	2
119	yes	EGFR	c.2236_2250del/c.2369C>T	E746_A750del;T790M	19/20
120	yes	KRAS	c.35G>A	G12D	2
121	no	-	-	-	-
122	no	-	-	-	-
123	yes	EGFR	c.2240_2257del18	L747_P753delinsS	19
124	yes	EGFR	c.2573T>G	L858R	21
125	no	-	-	-	-
126	no	-	-	-	-
127	yes	KRAS	c.35G>A	G12D	2
128	yes	KRAS	c.35G>T	G12V	2
129	yes	EGFR	c.2253_2276del	S752_I759del	19
130	no	-	-	-	-
131	yes	EGFR	c.2236_2250del	E746_A750del	19
132	yes	KRAS	c.35G>A	G12D	2
133	yes	EGFR	c.2573T>G	L858R	21
134	no	-	-	-	-
135	no	-	-	-	-
136	yes	KRAS	c.34G>T	G12C	2
137	yes	KRAS	c.183A>C	Q61H	3
138	no	-	-	-	-
139	no	-	-	-	-
140	yes	BRAF	c.1799T>A	V600E	15
141	no	-	-	-	-
142	yes	EGFR	c.2300_2308dup	A767_V769dup	20
143	yes	EGFR	c.2300_2308dup	A767_V769dup	20
144	yes	EGFR	c.2235_2249del	E746_A750del	19
145	no	-	-	-	-
146	yes	KRAS	c.35G>C	G12V	2
147	no	-	-	-	-
148	no	-	-	-	-
149	yes	KRAS	c.35G>T	G12V	2
150	yes	EGFR	c.2573T>G	L858R	21
151	yes	EGFR	c.2573T>G	L858R	21
152	no	-	-	-	-
153	yes	KRAS	c.34G>T	G12C	2
154	yes	KRAS	c.34G>A	G12S	2
155	yes	KRAS	c.182A>T	Q61L	3
156	yes	KRAS/NRAS	c.35G>A/c.35G>A	G12D;G12D	2/2
157	yes	EGFR	c.2156G>A	G719A	18
158	no	-	-	-	-
159	no	-	-	-	-
160	yes	KRAS	c.35G>C	G12A	2
161	no	-	-	-	-
162	yes	KRAS	c.35G>A	G12D	2
163	no	-	-	-	-
164	no	-	-	-	-
165	yes	KRAS	c.35G>T	G12V	2
166	no	-	-	-	-
167	yes	EGFR	c.2236_2250del15	E746_A750del	19
168	no	-	-	-	-
169	yes	KRAS	c.34G>T	G12C	2
170	yes	EGFR	c.2572_2573ins	L858R	21
171	no	-	-	-	-
172	yes	KRAS	c.35G>T	G12V	2
173	no	-	-	-	-
174	no	-	-	-	-
175	yes	KRAS	c.34G>T	G12C	2
176	yes	EGFR	c.2240_2257del	L747_P753delinsS	19
177	no	-	-	-	-
178	no	-	-	-	-
179	yes	EGFR	c.2155G>A/c.2582T>A	G719S;L861Q	18/21
180	yes	KRAS	c.35G>A	G12D	2
181	yes	EGFR	c.2254_2277del	S752_I759del	19
182	no	-	-	-	-
183	yes	EGFR	c.2236_2250del15	E746_A750del	19
184	no	-	-	-	-
185	yes	EGFR	c.2236_2250del15	E746_A750del	19
186	yes	NRAS	c.35G>A	G12D	2
187	yes	EGFR/KRAS	c.2303_2311dup/c.35G>T	S768_D770dup;G12V	20/2
188	no	-	-	-	-
189	no	-	-	-	-
190	yes	EGFR	c.2582T>A	L861Q	21
191	no	-	-	-	-
192	no	-	-	-	-
193	no	-	-	-	-
194	no	-	-	-	-
195	yes	KIF5B (15) - RET (12)	-	-	-
196	no	-	-	-	-
197	no	-	-	-	-
198	yes	KRAS	c.35G>T	G12V	2
199	yes	KRAS	c.35G>T	G12V	2
200	yes	KRAS	c.34G>T	G12C	2
201	no	-	-	-	-
202	yes	KRAS	c.183A>C	Q61H	2
203	yes	EGFR	c.2155G>T	G719C	18
204	no	-	-	-	-
205	yes	EGFR	c.2235_2249del	E746_A750del	19
206	no	-	-	-	-
207	no	-	-	-	-
208	no	-	-	-	-
209	yes	EGFR	c.2300_2308dup	A767_V769dup	20
210	no	-	-	-	-
211	no	-	-	-	-
212	no	-	-	-	-
213	yes	KRAS	c.35G>A	G12D	2
214	yes	KRAS	c.35G>A	G12D	2
215	no	-	-	-	-
216	yes	KRAS	c.182A>G	Q61R	2
217	no	-	-	-	-
218	yes	EGFR	c.2573T>G	L858R	21
219	no	-	-	-	-
220	yes	KRAS	c.34G>A	G12S	2
221	no	-	-	-	-
222	no	-	-	-	-
223	yes	EGFR/BRAF	c.2235_2249del/c.1799T>A	E746_A750del;V600E	19/15
224	yes	KRAS	c.34G>T	G12C	2
225	yes	EGFR	c.2573T>G	L858R	21
226	no	-	-	-	-
227	yes	NRAS	c.38G>T	G13V	2
228	yes	EGFR	c.2573T>G	L858R	21
229	no	-	-	-	-
230	no	-	-	-	-
231	yes	KRAS	c.35G>A	G12D	2
232	no	-	-	-	-
233	no	-	-	-	-
234	yes	KRAS	c.34G>T	G12C	2
235	yes	KRAS	c.34G>T	G12C	2
236	yes	KRAS	c.35G>T	G12V	2
237	no	-	-	-	-
238	yes	KRAS	c.34G>A	G12S	2
239	no	-	-	-	-
240	yes	KRAS	c.34G>T	G12C	2
241	no	-	-	-	-
242	no	-	-	-	-
243	yes	KRAS	c.38G>A	G13D	2
244	yes	KRAS	c.38G>A	G13D	2
245	no	-	-	-	-
246	no	-	-	-	-
247	yes	EGFR	c.2573T>G	L858R	21
248	yes	EGFR	c.2235_2252delinsAAT	E746_T751delinsI	19
249	no	-	-	-	-
250	yes	EGFR	c.2303_2311dup	S768_D770dup	20
251	no	-	-	-	-
252	yes	KRAS	c.35G>T	G12V	2
253	no/inconclusive	-	-	-	-
254	no	-	-	-	-
255	no/inconclusive	-	-	-	-
256	yes	EGFR	c.2573T>G	L858R	21
257	yes	KRAS	c.182A>T	Q61L	2
258	no	-	-	-	-
259	no	-	-	-	-
260	no	-	-	-	-
261	no	-	-	-	-
262	yes	KRAS	c.35G>T	G12V	2
263	no	-	-	-	-
264	yes	KRAS	c.34G>T	G12C	12
265	no	-	-	-	-
266	yes	EGFR	c.2235_2249del	E746_A750del	19
267	no	-	-	-	-
268	no	-	-	-	-
269	no/inconclusive	-	-	-	-
270	yes	KRAS	c.34G>C	G12R	2
271	yes	KRAS	c.34G>T	G12C	2
272	no	-	-	-	-
273	no	-	-	-	-
274	no	-	-	-	-
275	no	-	-	-	-
276	no	-	-	-	-
277	no	-	-	-	-
278	yes	EGFR	c.2235_2249del	E746_A750del	19
279	no	-	-	-	-
280	no	-	-	-	-
281	no	-	-	-	-
282	no	-	-	-	-
283	no	-	-	-	-
284	no	-	-	-	-
285	no	-	-	-	-
286	no	-	-	-	-
287	no	-	-	-	-
288	no	-	-	-	-
289	yes	EGFR	c.2573T>G	L858R	21
290	yes	EGFR	c.2573T>G	L858R	21
291	yes	EGFR	c.2240T>C/c.2254_2269del	L747S;S752Rfs*9 (REVER nomenclatura)	19/19
292	no	-	-	-	-
293	yes	EGFR	c.2235_2249del	E746_A750del	19
294	yes	KRAS	c.35G>T	G12V	2
295	no	-	-	-	-
296	yes	KRAS	c.35G>A	G12D	2
297	no	-	-	-	-
298	no	-	-	-	-
299	no	-	-	-	-
300	inconclusive	-	-	-	-
301	yes	KRAS	c.37G>T	G13C	2
302	yes	KRAS	c.34G>T	G12C	2
303	no	-	-	-	-
304	yes	KRAS	c.34G>T	G12C	2
305	yes	KRAS	c.35G>T	G12V	2
306	no	-	-	-	-
307	yes	KRAS	c.35G>A	G12D	2
308	yes	EGFR	c.2235_2249del	E746_A750del	19
309	yes/inconclusive	EGFR	c.2236_2250del	E746_A750del	19
310	yes	EGFR	c.2573T>G	L858R	21
311	yes	KRAS	c.35G>T	G12V	2
312	no	-	-	-	-
313	no	-	-	-	-
314	yes	EGFR	c.2573T>G	L858R	21
315	no	-	-	-	-
316	no	-	-	-	-
317	yes	EGFR	c.2573T>G	L858R	2
318	no	-	-	-	-
319	no	-	-	-	-
320	no	-	-	-	-
321	yes	BRAF	c.1799T>A	V600E	15
322	no	-	-	-	-
323	no	-	-	-	-
324	yes	BRAF	c.1798_1799delinsAG	V600R	15
325	yes	KRAS	c.35G>A	G12D	2
326	no	-	-	-	-
327	yes	EGFR	c.2573T>G	L858R	21
328	no	-	-	-	-
329	no	-	-	-	-
330	no	-	-	-	-
331	no	-	-	-	-
332	yes	BRAF	c.1799T>A	V600E	15
333	yes	EGFR	c.2573T>G	L858R	21
334	no	-	-	-	-
335	inconclusive	-	-	-	-
336	no	-	-	-	-
337	yes	EGFR/NRAS	c.2156G>A/c.35G>A	G719D;G12D	18/2
338	yes	EGFR	c.2573T>G	L858R	21
339	yes	EGFR	c.2573T>G	L858R	21
340	yes	KRAS	c.34G>T	G12C	2
341	no	-	-	-	-
342	no/inconclusive RNA	-	-	-	-
343	no	-	-	-	-
344	no	-	-	-	-
345	yes	EGFR	c.2573T>G	L858R	21
346	yes	KRAS	c.34G>T	G12C	2
347	no	-	-	-	-
348	yes	KRAS	c.35G>A	G12D	2
349	yes	EGFR	c.2573T>G	L858R	21
350	yes	KRAS	c.35G>A	G12D	2
351	yes	KRAS	c.35G>A	G12D	2
352	yes	KRAS	c.35G>C	G12A	2
353	no	-	-	-	-
354	no	-	-	-	-
355	no	-	-	-	-
356	yes	EGFR	c.2573T>G	L858R	21
357	yes	EGFR	c.2235_2249del	E746_A750del	19
358	yes	KRAS	c.182A>T	Q61L	2
359	yes	EGFR	c.2573T>G	L858R	21
360	no	-	-	-	-
361	no	-	-	-	-
362	yes	EGFR	c.2300_2308dup	A767_V769dup	20
363	yes	KRAS	c.34G>T	G12C	2
364	yes	BRAF	c.1799T>A	V600E	15
365	no	-	-	-	-
366	yes	BRAF	c.1799T>A	V600E	15
367	yes	KRAS	c.35G>T	G12V	2
368	yes	EGFR	c.2236_2250del	E746_A750del	20
369	yes	EGFR	c.2235_2249del	E746_A750del	19
370	yes	EGFR	c.2155G>T/c.2303G>T	G719C;S768I	18/20
371	no	-	-	-	-
372	yes	EGFR/BRAF	c.2235_2249del/c.1799T>A	E746_A750del;V600E	19 / 15
373	yes/inconclusive	EGFR	c.2573T>G	L858R	21
374	no	-	-	-	-
375	yes	KRAS	c.34G>T	G12C	2
376	yes	BRAF	c.1799T>A	V600E	15
377	no	-	-	-	-
378	no	-	-	-	-
379	no	-	-	-	-
380	yes	NRAS	c.436G>A	A146T	4
381	yes	KRAS	c.183A>C	Q61H	2
382	no	-	-	-	-
383	no	-	-	-	-
384	no	-	-	-	-
385	yes	KRAS	c.35G>C	G12A	2
386	yes	EGFR	c.2239_2251delinsC	L747_T751delinsP	19
387	no	-	-	-	-
388	no	-	-	-	-
389	no	-	-	-	-
390	no	-	-	-	-
391	no	-	-	-	-
392	no	-	-	-	-
393	yes	KRAS	c.35G>T	G12V	2
394	yes	EGFR	c.2573T>G	L858R	21
395	no	-	-	-	-
396	no	-	-	-	-
397	yes	KRAS	c.34G>A	G12S	2
398	no	-	-	-	-
399	yes	KRAS	c.35G>A	G12D	2
400	no	-	-	-	-
401	yes	KRAS	c.35G>C	G12A	2
402	no	-	-	-	-
403	yes	KRAS	c.34G>T	G12C	2
404	yes	EGFR	c.2239T>G/c.2582T>A	L747V;L861Q	19/21
405	yes	KRAS	c.183A>C	Q61H	2
406	yes	KRAS	c.34G>T	G12C	2
407	no	-	-	-	-
408	yes	EGFR	c.2235_2249del15	E746_A750del	19
409	no	-	-	-	-
410	yes	EGFR	c.2236_2251delinsT	E746_T751delinsS	19
411	yes	EGFR	c.2232_2250delinsTAAG	E746_A750del	19
412	no	-	-	-	-
413	yes	EGFR	c.2235_2249del	E746_A750del	19
414	yes	EGFR	c.2155G>C	G719A	18
415	no	-	-	-	-
416	yes	KRAS	c.351A>T	K117N	2
417	yes	EGFR	c.2235_2249del	E746_A750del	19
418	yes	KRAS/MET	c.35G>T/c.2963G>A	G12V;R988H	2
419	yes	EGFR	c.2236_2250del	E746_A750del	19
420	yes	KRAS	c.34G>T	G12C	2
421	yes	KRAS	c.37G>T	G13C	2
422	yes	EGFR	c.2236_2250del	E746_A750del	19
423	no	-	-	-	-
424	no	-	-	-	-
425	yes	EGFR	c.2235_2249del	E746_A750del	19
426	yes	EGFR	c.2573T>G	L858R	21
427	no	-	-	-	-
428	yes	EGFR	c.2573T>G	L858R	21
429	yes	KRAS	c.34G>T	G12C	2
430	yes	EGFR	c.2573T>G	L858R	21
431	no	-	-	-	-
432	no	-	-	-	-
433	no	-	-	-	-
434	no	-	-	-	-
435	no	-	-	-	-
436	no	-	-	-	-
437	no	-	-	-	-
438	yes	EGFR/NRAS	c.2573T>G/c.181C>A	L858R;Q61K	20/3
439	yes	KRAS	c.34G>T	G12C	2
440	yes	EGFR	c.2573T>G	L858R	21
441	yes	KRAS	c.34G>T	G12C	2
442	inconclusive	-	-	-	-
443	no	-	-	-	-
444	yes	EGFR	c.2156G>A	G719D	18
445	no	-	-	-	-
446	yes	EGFR	c.2240_2276delinsCCGAAC	L747S	19
447	yes	EGFR/KRAS	c.2303_2311dup/c.437C>T	S768_D770dup;A146V	19/4
448	no	-	-	-	-
449	no	-	-	-	-
450	yes	EGFR	c.2300_2301insCAGCGTGGA	D770_N771insSVD	20
451	no	-	-	-	-
452	yes	KRAS	c.34G>T	G12C	2
453	no	-	-	-	-
454	no	-	-	-	-
455	yes	KRAS	c.34G>T	G12C	2
456	yes	KRAS	c.34G>T	G12C	2
457	yes	KRAS	c.35G>A	G12D	2
458	yes	NRAS	c.182A>T	Q61L	2
459	yes	EGFR	c.2582T>A	L861Q	21
460	no	-	-	-	-
461	yes	KRAS	c.35G>A	G12D	2
462	yes	KRAS	c.35G>T	G12V	2
463	no	-	-	-	-
464	yes	EGFR	c.2240_2257del	L747_P753delinsS	19
465	no	-	-	-	-
466	yes	KRAS	c.34G>T	G12C	2
467	yes	KRAS	c.34G>T	G12C	2
468	no	-	-	-	-
469	yes	EGFR/KRAS/NRAS	c.2411A>G/c.35G>C/c.34G>C	E804G;G12A;G12R	20/2/2
470	yes	KRAS	c.34G>T	G12C	2
471	yes	KRAS	c.35G>A	G12D	2
472	no	-	-	-	-
473	yes	KRAS	c.34G>T	G12C	2
474	no	-	-	-	-
475	no	-	-	-	-
476	yes	ALK (5'-3')	-	-	-
477	yes	EGFR	c.2311_2312delinsGGGTT	N771delinsGF	20
478	no	-	-	-	-
479	yes	EGFR	c.2235_2249del15	E746_A750del	19
480	yes	EGFR	c.2240_2257del	L747_P753delinsS	19
481	no	-	-	-	-
482	no	-	-	-	-
483	yes	EGFR	c.2248G>C / c.2236_2244del9	A750P ; E746_R748del REVER Nomenc	19
484	yes	KRAS	c.35G>T	G12V	2
485	yes	KRAS	c.38G>A	G13D	2
486	no	-	-	-	-
487	no	-	-	-	-
488	no	-	-	-	-
489	yes	KRAS	c.351A>T	K117N	4
490	yes	BRAF	c.1799T>A	V600E	15
491	yes	EGFR	c.2240_2254del	L747_T751del	19
492	no/inconclusive	-	-	-	-
493	yes	EGFR	c.2573T>G	L858R	21
494	yes	KRAS	c.35G>T	G12V	2
495	yes	KRAS	c.37G>T	G13C	2

## Sheet: EGFR - Plasma test
Case number	Previous tumor mutation	Result	Gene	DNA alteration	Protein alteration	VAF
1	L858R	Negative for resistance mutation	EGFR	c.2573T>G	L858R	12.6
2	E746_A750del	Sensitivity and resistance mutation	EGFR	c.2235_2249del	E746_A750del	60.3
			EGFR	c.2369C>T	T790M	1.36
3	L858R	Not informative	-	-		-
4	E746_A750del	Sensitivity and resistance mutation	EGFR	c.2235_2249del	E746_A750del	61.4
			EGFR	c.2369C>T	T790M	21.8
5	L858R	Negative for resistance mutation	EGFR	c.2573T>G	L858R	21.7
6	L858R	Not informative	-	-		-
7	E746_A750del	Resistence mutation	EGFR	c.2369C>T	T790M	1.95
8	L861Q	Negative for resistance mutation	EGFR	c.2582T>A	L861Q	14.5
9	E746_A750del	Not informative	-	-		-
10	E746_A750del	Resistence mutation	EGFR	c.2369C>T	T790M	0.91
11	E746_A750del	Resistence mutation	EGFR	c.2369C>T	T790M	1.28
12	E746_A750del	Not informative	-	-		-
13	E746_A750del	Resistence mutation	EGFR	c.2369C>T	T790M	1.51
14	L858R	Negative for resistance mutation	EGFR	c.2573T>G	L858R	33
15	L858R	Not informative	-	-		-
16	E746_A750del	Resistence mutation	EGFR	c.2369C>T	T790M	1.69
17	L858R	Negative for resistance mutation	EGFR	c.2573T>G	L858R	0.8
18	E746_A750del	Negative for resistance mutation	EGFR	c.2236_2250del	E746_A750del	3.5
19	E746_A750del	Sensitivity and resistance mutation	EGFR	c.2235_2249del	E746_A750del	8.5
			EGFR	c.2369C>T	T790M	7.8
20	E746_A750del	Negative for resistance mutation	EGFR	c.2235_2249del	E746_A750del	29.2
21	NA	Resistence mutation	EGFR	c.2369C>T	T790M	0.88
22	L858R	Negative for resistance mutation	EGFR	c.2573T>G	L858R	70.1
23	L858R	Not informative	-	-		-
24	E746_A750del	Not informative	-	-		-
25	E746_A750del	Not informative	-	-		-
26	L858R	Not informative	-	-		-
27	L858R	Negative for resistance mutation	EGFR	c.2573T>G	L858R	1.14
28	L858R	Not informative	-	-		-
29	L858R	Not informative	-	-		-
30	E746_A750del	Not informative	-	-	-
31	E746_A750del	Not informative	-	-	-
32	G719A; V769M	Sensitivity and resistance mutation	EGFR	c.2369C>T	T790M	1.41
33	L858R	Sensitivity and resistance mutation	EGFR	c.2369C>T	T790M	9.9
			EGFR	c.2573T>G	L858R	93.1
34	E746_A750del	Sensitivity and resistance mutation	EGFR	c.2235_2249del	E746_A750del	9.4
			EGFR	c.2369C>T	T790M	11.9
35	NA	Resistence mutation	EGFR	c.2369C>T	T790M	0.68
